# Supplementary material for: Development of Alkylthiazole-Based Novel Thermoelectric Conjugated Polymers for Facile Organic Doping
Source: Nanomaterials (Basel). 2023 Apr 6;13(7):1286. doi: 10.3390/nano13071286 (PMC10097314; doi:10.3390/nano13071286)
Supplement: Supplementary file 1 [file nanomaterials-13-01286-s001.zip]

Archive with 1 entries (1 files):
- nanomaterials-2277649-supplementary.pdf
